# Supplementary material for: Inherited Nitrogen Distribution Control in Covalent Organic Framework Cathodes for Efficient Electrochemical Lithium Recovery via Capacitive Deionization
Source: Adv Sci (Weinh). 2025 Apr 24;12(27):2417140. doi: 10.1002/advs.202417140 (PMC12279164; doi:10.1002/advs.202417140)
Supplement: Supplementary file 2 — Supporting cif [file ADVS-12-2417140-s001.zip]

Archive with 4 entries (4 files):
- Tta-Dfp.cif
- Tab-Bda.cif
- Tab-Dfp.cif
- Tfb-Pda.cif
