# Supplementary material for: Inherited Nitrogen Distribution Control in Covalent Organic Framework Cathodes for Efficient Electrochemical Lithium Recovery via Capacitive Deionization
Source: Adv Sci (Weinh). 2025 Apr 24;12(27):2417140. doi: 10.1002/advs.202417140 (PMC12279164; doi:10.1002/advs.202417140)
Supplement: Supplementary file 2 — Supporting cif [file ADVS-12-2417140-s001.zip › Tta-Dfp.cif]

#######################################################################
#
#                 Cambridge Crystallographic Data Centre
#                                CCDC 
#
#######################################################################
#
# If this CIF has been generated from an entry in the Cambridge 
# Structural Database, then it will include bibliographic, chemical, 
# crystal, experimental, refinement or atomic coordinate data resulting 
# from the CCDC's data processing and validation procedures.
#
#######################################################################

data_P3\abc\triazin\model\ff\optim
_symmetry_cell_setting           trigonal
_symmetry_space_group_name_H-M   'P 3'
_symmetry_Int_Tables_number      143
_space_group_name_Hall           'P 3'
loop_
_symmetry_equiv_pos_site_id
_symmetry_equiv_pos_as_xyz
1 x,y,z
2 -y,x-y,z
3 -x+y,-x,z
_cell_length_a                   33.0096
_cell_length_b                   33.0096
_cell_length_c                   10.3970
_cell_angle_alpha                90.0000
_cell_angle_beta                 90.0000
_cell_angle_gamma                120.0000
_cell_volume                     9811.13
loop_
_atom_site_label
_atom_site_type_symbol
_atom_site_fract_x
_atom_site_fract_y
_atom_site_fract_z
H1 H -0.87188 -1.07828 -0.03212
H2 H -0.94613 -1.07894 -0.03172
H3 H -0.86952 -0.92582 -0.03489
H4 H -0.79648 -0.92737 -0.03504
H5 H -0.80125 -1.06931 -0.02731
H6 H -0.62288 -1.07814 -0.04197
H7 H -0.75199 -1.28984 -0.03984
H8 H -0.75947 -1.21963 -0.04041
H9 H -0.60940 -1.13393 -0.00588
H10 H -0.60199 -1.20296 -0.00748
C11 C -0.95890 -1.00050 -0.03369
C12 C -0.87112 -1.04519 -0.03310
C13 C -0.91376 -1.04575 -0.03306
C14 C -0.91425 -1.00108 -0.03400
C15 C -0.87111 -0.95939 -0.03478
C16 C -0.82922 -0.96025 -0.03486
C17 C -0.82857 -1.00239 -0.03397
C18 C -0.77391 -1.03307 -0.03072
N19 N -0.71458 -1.05751 -0.03125
C20 C -0.72466 -1.02209 -0.03202
C21 C -0.68784 -0.97544 -0.03434
C22 C -0.64175 -0.96600 -0.03613
C23 C -0.63242 -1.00271 -0.03583
C24 C -0.66959 -1.04898 -0.03313
C25 C -0.65913 -1.08748 -0.03348
C26 C -0.72063 -1.25592 -0.03246
C27 C -0.72502 -1.21584 -0.03290
C28 C -0.68548 -1.17112 -0.02488
C29 C -0.64106 -1.16730 -0.01479
C30 C -0.63666 -1.20729 -0.01481
C31 C -0.67632 -1.25212 -0.02371
C32 C -0.67132 -1.29447 -0.02389
N33 N -1.00047 -1.04126 -0.03364
N34 N -0.78352 -0.99934 -0.03390
N35 N -0.69209 -1.13103 -0.02607
N36 N -0.62814 -1.29021 -0.02395
H109 H -0.69451 -0.94649 -0.03469
H110 H -0.61322 -0.93019 -0.03800
H111 H -0.59647 -0.99506 -0.03760
H5 H -0.93069 -1.73194 -0.02731
H6 H -0.92186 -1.54474 -0.04197
H7 H -0.71016 -1.46215 -0.03984
H8 H -0.78037 -1.53984 -0.04041
H9 H -0.86607 -1.47547 -0.00588
H10 H -0.79704 -1.39903 -0.00748
C18 C -0.96693 -1.74084 -0.03072
N19 N -0.94249 -1.65707 -0.03125
C20 C -0.97791 -1.70257 -0.03202
C24 C -0.95102 -1.62061 -0.03313
C25 C -0.91252 -1.57165 -0.03348
C26 C -0.74408 -1.46471 -0.03246
C27 C -0.78416 -1.50918 -0.03290
C28 C -0.82888 -1.51436 -0.02488
C29 C -0.83270 -1.47376 -0.01479
C30 C -0.79271 -1.42937 -0.01481
C31 C -0.74788 -1.42420 -0.02371
C32 C -0.70553 -1.37685 -0.02389
N35 N -0.86897 -1.56106 -0.02607
H3 H -1.07418 -1.94370 -0.03489
H4 H -1.07263 -1.86911 -0.03504
C11 C -0.99950 -1.95840 -0.03369
C14 C -0.99892 -1.91317 -0.03400
C15 C -1.04061 -1.91172 -0.03478
C16 C -1.03975 -1.86897 -0.03486
C17 C -0.99761 -1.82618 -0.03397
N34 N -1.00066 -1.78418 -0.03390
C21 C -1.02456 -1.71240 -0.03434
C22 C -1.03400 -1.67575 -0.03613
C23 C -0.99729 -1.62971 -0.03583
H109 H -1.05351 -1.74802 -0.03469
H110 H -1.06981 -1.68303 -0.03800
H111 H -1.00494 -1.60141 -0.03760
N36 N -0.70979 -1.33793 -0.02395
H1 H -0.92172 -1.79360 -0.03212
H2 H -0.92106 -1.86719 -0.03172
C12 C -0.95481 -1.82593 -0.03310
C13 C -0.95425 -1.86801 -0.03306
N33 N -0.95874 -1.95921 -0.03364
H5 H -1.26806 -1.19875 -0.02731
H6 H -1.45526 -1.37712 -0.04197
H7 H -1.53785 -1.24801 -0.03984
H8 H -1.46016 -1.24053 -0.04041
H9 H -1.52453 -1.39060 -0.00588
H10 H -1.60097 -1.39801 -0.00748
C18 C -1.25916 -1.22609 -0.03072
N19 N -1.34293 -1.28542 -0.03125
C20 C -1.29743 -1.27534 -0.03202
C24 C -1.37939 -1.33041 -0.03313
C25 C -1.42835 -1.34087 -0.03348
C26 C -1.53529 -1.27937 -0.03246
C27 C -1.49082 -1.27498 -0.03290
C28 C -1.48564 -1.31452 -0.02488
C29 C -1.52624 -1.35894 -0.01479
C30 C -1.57063 -1.36334 -0.01481
C31 C -1.57580 -1.32368 -0.02371
C32 C -1.62315 -1.32868 -0.02389
N35 N -1.43894 -1.30791 -0.02607
H3 H -1.05630 -1.13048 -0.03489
H4 H -1.13089 -1.20352 -0.03504
C11 C -1.04160 -1.04110 -0.03369
C14 C -1.08683 -1.08575 -0.03400
C15 C -1.08828 -1.12889 -0.03478
C16 C -1.13103 -1.17078 -0.03486
C17 C -1.17382 -1.17143 -0.03397
N34 N -1.21582 -1.21648 -0.03390
C21 C -1.28760 -1.31216 -0.03434
C22 C -1.32425 -1.35825 -0.03613
C23 C -1.37029 -1.36758 -0.03583
H109 H -1.25198 -1.30549 -0.03469
H110 H -1.31697 -1.38678 -0.03800
H111 H -1.39859 -1.40353 -0.03760
N36 N -1.66207 -1.37186 -0.02395
H1 H -1.20640 -1.12812 -0.03212
H2 H -1.13281 -1.05387 -0.03172
C12 C -1.17407 -1.12888 -0.03310
C13 C -1.13199 -1.08624 -0.03306
N33 N -1.04079 -0.99953 -0.03364
H1 H -1.92172 -2.79360 -0.03212
H2 H -1.92106 -2.86719 -0.03172
H3 H -2.07418 -2.94370 -0.03489
H4 H -2.07263 -2.86911 -0.03504
H5 H -1.93069 -2.73194 -0.02731
H6 H -1.92186 -2.54474 -0.04197
H7 H -1.71016 -2.46215 -0.03984
H8 H -1.78037 -2.53984 -0.04041
H9 H -1.86607 -2.47547 -0.00588
H10 H -1.79704 -2.39903 -0.00748
C11 C -1.99950 -2.95840 -0.03369
C12 C -1.95481 -2.82593 -0.03310
C13 C -1.95425 -2.86801 -0.03306
C14 C -1.99892 -2.91317 -0.03400
C15 C -2.04061 -2.91172 -0.03478
C16 C -2.03975 -2.86897 -0.03486
C17 C -1.99761 -2.82618 -0.03397
C18 C -1.96693 -2.74084 -0.03072
N19 N -1.94249 -2.65707 -0.03125
C20 C -1.97791 -2.70257 -0.03202
C21 C -2.02456 -2.71240 -0.03434
C22 C -2.03400 -2.67575 -0.03613
C23 C -1.99729 -2.62971 -0.03583
C24 C -1.95102 -2.62061 -0.03313
C25 C -1.91252 -2.57165 -0.03348
C26 C -1.74408 -2.46471 -0.03246
C27 C -1.78416 -2.50918 -0.03290
C28 C -1.82888 -2.51436 -0.02488
C29 C -1.83270 -2.47376 -0.01479
C30 C -1.79271 -2.42937 -0.01481
C31 C -1.74788 -2.42420 -0.02371
C32 C -1.70553 -2.37685 -0.02389
N33 N -1.95874 -2.95921 -0.03364
N34 N -2.00066 -2.78418 -0.03390
N35 N -1.86897 -2.56106 -0.02607
N36 N -1.70979 -2.33793 -0.02395
H109 H -2.05351 -2.74802 -0.03469
H110 H -2.06981 -2.68303 -0.03800
H111 H -2.00494 -2.60141 -0.03760
H5 H -1.26806 -2.19875 -0.02731
H6 H -1.45526 -2.37712 -0.04197
H7 H -1.53785 -2.24801 -0.03984
H8 H -1.46016 -2.24053 -0.04041
H9 H -1.52453 -2.39060 -0.00588
H10 H -1.60097 -2.39801 -0.00748
C18 C -1.25916 -2.22609 -0.03072
N19 N -1.34293 -2.28542 -0.03125
C20 C -1.29743 -2.27534 -0.03202
C24 C -1.37939 -2.33041 -0.03313
C25 C -1.42835 -2.34087 -0.03348
C26 C -1.53529 -2.27937 -0.03246
C27 C -1.49082 -2.27498 -0.03290
C28 C -1.48564 -2.31452 -0.02488
C29 C -1.52624 -2.35894 -0.01479
C30 C -1.57063 -2.36334 -0.01481
C31 C -1.57580 -2.32368 -0.02371
C32 C -1.62315 -2.32868 -0.02389
N35 N -1.43894 -2.30791 -0.02607
H3 H -1.05630 -2.13048 -0.03489
H4 H -1.13089 -2.20352 -0.03504
C11 C -1.04160 -2.04110 -0.03369
C14 C -1.08683 -2.08575 -0.03400
C15 C -1.08828 -2.12889 -0.03478
C16 C -1.13103 -2.17078 -0.03486
C17 C -1.17382 -2.17143 -0.03397
N34 N -1.21582 -2.21648 -0.03390
C21 C -1.28760 -2.31216 -0.03434
C22 C -1.32425 -2.35825 -0.03613
C23 C -1.37029 -2.36758 -0.03583
H109 H -1.25198 -2.30549 -0.03469
H110 H -1.31697 -2.38678 -0.03800
H111 H -1.39859 -2.40353 -0.03760
N36 N -1.66207 -2.37186 -0.02395
H1 H -1.20640 -2.12812 -0.03212
H2 H -1.13281 -2.05387 -0.03172
C12 C -1.17407 -2.12888 -0.03310
C13 C -1.13199 -2.08624 -0.03306
N33 N -1.04079 -1.99953 -0.03364
H5 H -1.80125 -3.06931 -0.02731
H6 H -1.62288 -3.07814 -0.04197
H7 H -1.75199 -3.28984 -0.03984
H8 H -1.75947 -3.21963 -0.04041
H9 H -1.60940 -3.13393 -0.00588
H10 H -1.60199 -3.20296 -0.00748
C18 C -1.77391 -3.03307 -0.03072
N19 N -1.71458 -3.05751 -0.03125
C20 C -1.72466 -3.02209 -0.03202
C24 C -1.66959 -3.04898 -0.03313
C25 C -1.65913 -3.08748 -0.03348
C26 C -1.72063 -3.25592 -0.03246
C27 C -1.72502 -3.21584 -0.03290
C28 C -1.68548 -3.17112 -0.02488
C29 C -1.64106 -3.16730 -0.01479
C30 C -1.63666 -3.20729 -0.01481
C31 C -1.67632 -3.25212 -0.02371
C32 C -1.67132 -3.29447 -0.02389
N35 N -1.69209 -3.13103 -0.02607
H3 H -1.86952 -2.92582 -0.03489
H4 H -1.79648 -2.92737 -0.03504
C11 C -1.95890 -3.00050 -0.03369
C14 C -1.91425 -3.00108 -0.03400
C15 C -1.87111 -2.95939 -0.03478
C16 C -1.82922 -2.96025 -0.03486
C17 C -1.82857 -3.00239 -0.03397
N34 N -1.78352 -2.99934 -0.03390
C21 C -1.68784 -2.97544 -0.03434
C22 C -1.64175 -2.96600 -0.03613
C23 C -1.63242 -3.00271 -0.03583
H109 H -1.69451 -2.94649 -0.03469
H110 H -1.61322 -2.93019 -0.03800
H111 H -1.59647 -2.99506 -0.03760
N36 N -1.62814 -3.29021 -0.02395
H1 H -1.87188 -3.07828 -0.03212
H2 H -1.94613 -3.07894 -0.03172
C12 C -1.87112 -3.04519 -0.03310
C13 C -1.91376 -3.04575 -0.03306
N33 N -2.00047 -3.04126 -0.03364
H1 H -2.20640 -2.12812 -0.03212
H2 H -2.13281 -2.05387 -0.03172
H3 H -2.05630 -2.13048 -0.03489
H4 H -2.13089 -2.20352 -0.03504
H5 H -2.26806 -2.19875 -0.02731
H6 H -2.45526 -2.37712 -0.04197
H7 H -2.53785 -2.24801 -0.03984
H8 H -2.46016 -2.24053 -0.04041
H9 H -2.52453 -2.39060 -0.00588
H10 H -2.60097 -2.39801 -0.00748
C11 C -2.04160 -2.04110 -0.03369
C12 C -2.17407 -2.12888 -0.03310
C13 C -2.13199 -2.08624 -0.03306
C14 C -2.08683 -2.08575 -0.03400
C15 C -2.08828 -2.12889 -0.03478
C16 C -2.13103 -2.17078 -0.03486
C17 C -2.17382 -2.17143 -0.03397
C18 C -2.25916 -2.22609 -0.03072
N19 N -2.34293 -2.28542 -0.03125
C20 C -2.29743 -2.27534 -0.03202
C21 C -2.28760 -2.31216 -0.03434
C22 C -2.32425 -2.35825 -0.03613
C23 C -2.37029 -2.36758 -0.03583
C24 C -2.37939 -2.33041 -0.03313
C25 C -2.42835 -2.34087 -0.03348
C26 C -2.53529 -2.27937 -0.03246
C27 C -2.49082 -2.27498 -0.03290
C28 C -2.48564 -2.31452 -0.02488
C29 C -2.52624 -2.35894 -0.01479
C30 C -2.57063 -2.36334 -0.01481
C31 C -2.57580 -2.32368 -0.02371
C32 C -2.62315 -2.32868 -0.02389
N33 N -2.04079 -1.99953 -0.03364
N34 N -2.21582 -2.21648 -0.03390
N35 N -2.43894 -2.30791 -0.02607
N36 N -2.66207 -2.37186 -0.02395
H109 H -2.25198 -2.30549 -0.03469
H110 H -2.31697 -2.38678 -0.03800
H111 H -2.39859 -2.40353 -0.03760
H5 H -2.80125 -2.06931 -0.02731
H6 H -2.62288 -2.07814 -0.04197
H7 H -2.75199 -2.28984 -0.03984
H8 H -2.75947 -2.21963 -0.04041
H9 H -2.60940 -2.13393 -0.00588
H10 H -2.60199 -2.20296 -0.00748
C18 C -2.77391 -2.03307 -0.03072
N19 N -2.71458 -2.05751 -0.03125
C20 C -2.72466 -2.02209 -0.03202
C24 C -2.66959 -2.04898 -0.03313
C25 C -2.65913 -2.08748 -0.03348
C26 C -2.72063 -2.25592 -0.03246
C27 C -2.72502 -2.21584 -0.03290
C28 C -2.68548 -2.17112 -0.02488
C29 C -2.64106 -2.16730 -0.01479
C30 C -2.63666 -2.20729 -0.01481
C31 C -2.67632 -2.25212 -0.02371
C32 C -2.67132 -2.29447 -0.02389
N35 N -2.69209 -2.13103 -0.02607
H3 H -2.86952 -1.92582 -0.03489
H4 H -2.79648 -1.92737 -0.03504
C11 C -2.95890 -2.00050 -0.03369
C14 C -2.91425 -2.00108 -0.03400
C15 C -2.87111 -1.95939 -0.03478
C16 C -2.82922 -1.96025 -0.03486
C17 C -2.82857 -2.00239 -0.03397
N34 N -2.78352 -1.99934 -0.03390
C21 C -2.68784 -1.97544 -0.03434
C22 C -2.64175 -1.96600 -0.03613
C23 C -2.63242 -2.00271 -0.03583
H109 H -2.69451 -1.94649 -0.03469
H110 H -2.61322 -1.93019 -0.03800
H111 H -2.59647 -1.99506 -0.03760
N36 N -2.62814 -2.29021 -0.02395
H1 H -2.87188 -2.07828 -0.03212
H2 H -2.94613 -2.07894 -0.03172
C12 C -2.87112 -2.04519 -0.03310
C13 C -2.91376 -2.04575 -0.03306
N33 N -3.00047 -2.04126 -0.03364
H5 H -1.93069 -1.73194 -0.02731
H6 H -1.92186 -1.54474 -0.04197
H7 H -1.71016 -1.46215 -0.03984
H8 H -1.78037 -1.53984 -0.04041
H9 H -1.86607 -1.47547 -0.00588
H10 H -1.79704 -1.39903 -0.00748
C18 C -1.96693 -1.74084 -0.03072
N19 N -1.94249 -1.65707 -0.03125
C20 C -1.97791 -1.70257 -0.03202
C24 C -1.95102 -1.62061 -0.03313
C25 C -1.91252 -1.57165 -0.03348
C26 C -1.74408 -1.46471 -0.03246
C27 C -1.78416 -1.50918 -0.03290
C28 C -1.82888 -1.51436 -0.02488
C29 C -1.83270 -1.47376 -0.01479
C30 C -1.79271 -1.42937 -0.01481
C31 C -1.74788 -1.42420 -0.02371
C32 C -1.70553 -1.37685 -0.02389
N35 N -1.86897 -1.56106 -0.02607
H3 H -2.07418 -1.94370 -0.03489
H4 H -2.07263 -1.86911 -0.03504
C11 C -1.99950 -1.95840 -0.03369
C14 C -1.99892 -1.91317 -0.03400
C15 C -2.04061 -1.91172 -0.03478
C16 C -2.03975 -1.86897 -0.03486
C17 C -1.99761 -1.82618 -0.03397
N34 N -2.00066 -1.78418 -0.03390
C21 C -2.02456 -1.71240 -0.03434
C22 C -2.03400 -1.67575 -0.03613
C23 C -1.99729 -1.62971 -0.03583
H109 H -2.05351 -1.74802 -0.03469
H110 H -2.06981 -1.68303 -0.03800
H111 H -2.00494 -1.60141 -0.03760
N36 N -1.70979 -1.33793 -0.02395
H1 H -1.92172 -1.79360 -0.03212
H2 H -1.92106 -1.86719 -0.03172
C12 C -1.95481 -1.82593 -0.03310
C13 C -1.95425 -1.86801 -0.03306
N33 N -1.95874 -1.95921 -0.03364
C11 C -1.95890 -2.00050 -0.03369
C11 C -0.95890 -2.00050 -0.03369
C11 C -0.99950 -0.95840 -0.03369
C11 C -3.04160 -2.04110 -0.03369
C11 C -2.04160 -3.04110 -0.03369
C32 C -1.67132 -2.29447 -0.02389
C32 C -1.67132 -1.29447 -0.02389
C32 C -2.70553 -2.37685 -0.02389
C32 C -1.62315 -3.32868 -0.02389
C32 C -0.62315 -1.32868 -0.02389
N33 N -2.00047 -2.04126 -0.03364
N33 N -1.00047 -2.04126 -0.03364
N33 N -2.95874 -1.95921 -0.03364
N33 N -0.95874 -0.95921 -0.03364
N33 N -2.04079 -2.99953 -0.03364
N36 N -1.62814 -2.29021 -0.02395
N36 N -1.62814 -1.29021 -0.02395
N36 N -2.70979 -2.33793 -0.02395
N36 N -1.70979 -3.33793 -0.02395
N36 N -0.66207 -1.37186 -0.02395
H37 H 0.40253 -1.06628 0.63792
H38 H 0.25916 -1.27754 0.63118
H39 H 0.25995 -1.20317 0.62869
H40 H 0.41055 -1.12873 0.65226
H41 H 0.41008 -1.20274 0.65448
C42 C 0.30916 -1.04587 0.63487
C43 C 0.29997 -1.00906 0.63226
C44 C 0.33685 -0.96313 0.62955
C45 C 0.38303 -0.95428 0.63005
N46 N 0.39134 -0.99089 0.63265
C47 C 0.35574 -1.03632 0.63480
C48 C 0.36637 -1.07484 0.63699
C49 C 0.29252 -1.24539 0.63527
C50 C 0.29285 -1.20291 0.63377
C51 C 0.33494 -1.16029 0.63903
C52 C 0.37729 -1.16077 0.64674
C53 C 0.37701 -1.20341 0.64815
C54 C 0.33459 -1.24627 0.64215
C55 C 0.33398 -1.29163 0.64310
N56 N 0.62342 -0.67154 0.62743
N57 N 0.33235 -1.11806 0.63714
N58 N 0.37466 -1.29262 0.64312
H59 H 0.46823 -0.81005 0.66856
H60 H 0.53695 -0.73324 0.66367
H61 H 0.62339 -0.79499 0.59311
H62 H 0.55345 -0.87295 0.59505
H63 H 0.41243 -0.87839 0.61814
C74 C 0.62798 -0.71029 0.62746
C75 C 0.50142 -0.80785 0.64967
C76 C 0.54121 -0.76333 0.64804
C77 C 0.58582 -0.75775 0.62808
C78 C 0.58961 -0.79794 0.60931
C79 C 0.54970 -0.84254 0.61016
C80 C 0.50518 -0.84812 0.62954
C81 C 0.42166 -0.90539 0.62675
N104 N 0.46523 -0.89489 0.63081
H112 H 0.28007 -1.08140 0.63694
H113 H 0.26422 -1.01615 0.63216
H114 H 0.32938 -0.93470 0.62720
H37 H 0.06628 -1.53119 0.63792
H38 H 0.27754 -1.46330 0.63118
H39 H 0.20317 -1.53688 0.62869
H40 H 0.12873 -1.46072 0.65226
H41 H 0.20274 -1.38718 0.65448
C42 C 0.04587 -1.64497 0.63487
C43 C 0.00906 -1.69097 0.63226
C47 C 0.03632 -1.60794 0.63480
C48 C 0.07484 -1.55879 0.63699
C49 C 0.24539 -1.46209 0.63527
C50 C 0.20291 -1.50424 0.63377
C51 C 0.16029 -1.50477 0.63903
C52 C 0.16077 -1.46194 0.64674
C53 C 0.20341 -1.41958 0.64815
C54 C 0.24627 -1.41914 0.64215
C55 C 0.29163 -1.37439 0.64310
N57 N 0.11806 -1.54959 0.63714
H112 H 0.08140 -1.63853 0.63694
H113 H 0.01615 -1.71963 0.63216
C44 C -0.03687 -1.70002 0.62955
C45 C -0.04572 -1.66269 0.63005
N46 N -0.00911 -1.61777 0.63265
H59 H -0.18995 -1.72172 0.66856
H61 H -0.20501 -1.58162 0.59311
H62 H -0.12705 -1.57360 0.59505
H63 H -0.12161 -1.70918 0.61814
C75 C -0.19215 -1.69073 0.64967
C76 C -0.23667 -1.69546 0.64804
C77 C -0.24225 -1.65643 0.62808
C78 C -0.20206 -1.61245 0.60931
C79 C -0.15746 -1.60776 0.61016
C80 C -0.15188 -1.64670 0.62954
C81 C -0.09461 -1.67295 0.62675
N104 N -0.10511 -1.63988 0.63081
H114 H -0.06530 -1.73592 0.62720
N58 N 0.29262 -1.33272 0.64312
N56 N -0.32846 -1.70504 0.62743
C74 C -0.28971 -1.66173 0.62746
H60 H -0.26676 -1.72981 0.66367
H37 H 0.53119 -1.40253 0.63792
H38 H 0.46330 -1.25916 0.63118
H39 H 0.53688 -1.25995 0.62869
H40 H 0.46072 -1.41055 0.65226
H41 H 0.38718 -1.41008 0.65448
C42 C 0.64497 -1.30916 0.63487
C43 C 0.69097 -1.29997 0.63226
C47 C 0.60794 -1.35574 0.63480
C48 C 0.55879 -1.36637 0.63699
C49 C 0.46209 -1.29252 0.63527
C50 C 0.50424 -1.29285 0.63377
C51 C 0.50477 -1.33494 0.63903
C52 C 0.46194 -1.37729 0.64674
C53 C 0.41958 -1.37701 0.64815
C54 C 0.41914 -1.33459 0.64215
C55 C 0.37439 -1.33398 0.64310
N57 N 0.54959 -1.33235 0.63714
H112 H 0.63853 -1.28007 0.63694
H113 H 0.71963 -1.26422 0.63216
C44 C 0.70002 -1.33685 0.62955
C45 C 0.66269 -1.38303 0.63005
N46 N 0.61777 -1.39134 0.63265
H59 H 0.72172 -1.46823 0.66856
H61 H 0.58162 -1.62339 0.59311
H62 H 0.57360 -1.55345 0.59505
H63 H 0.70918 -1.41243 0.61814
C75 C 0.69073 -1.50142 0.64967
C76 C 0.69546 -1.54121 0.64804
C77 C 0.65643 -1.58582 0.62808
C78 C 0.61245 -1.58961 0.60931
C79 C 0.60776 -1.54970 0.61016
C80 C 0.64670 -1.50518 0.62954
C81 C 0.67295 -1.42166 0.62675
N104 N 0.63988 -1.46523 0.63081
H114 H 0.73592 -1.32938 0.62720
N58 N 0.33272 -1.37466 0.64312
N56 N 0.70504 -1.62342 0.62743
C74 C 0.66173 -1.62798 0.62746
H60 H 0.72981 -1.53695 0.66367
H37 H -0.93372 -2.53119 0.63792
H38 H -0.72246 -2.46330 0.63118
H39 H -0.79683 -2.53688 0.62869
H40 H -0.87127 -2.46072 0.65226
H41 H -0.79726 -2.38718 0.65448
C42 C -0.95413 -2.64497 0.63487
C43 C -0.99094 -2.69097 0.63226
C44 C -1.03687 -2.70002 0.62955
C45 C -1.04572 -2.66269 0.63005
N46 N -1.00911 -2.61777 0.63265
C47 C -0.96368 -2.60794 0.63480
C48 C -0.92516 -2.55879 0.63699
C49 C -0.75461 -2.46209 0.63527
C50 C -0.79709 -2.50424 0.63377
C51 C -0.83971 -2.50477 0.63903
C52 C -0.83923 -2.46194 0.64674
C53 C -0.79659 -2.41958 0.64815
C54 C -0.75373 -2.41914 0.64215
C55 C -0.70837 -2.37439 0.64310
N56 N -1.32846 -2.70504 0.62743
N57 N -0.88194 -2.54959 0.63714
N58 N -0.70738 -2.33272 0.64312
H59 H -1.18995 -2.72172 0.66856
H60 H -1.26676 -2.72981 0.66367
H61 H -1.20501 -2.58162 0.59311
H62 H -1.12705 -2.57360 0.59505
H63 H -1.12161 -2.70918 0.61814
C74 C -1.28971 -2.66173 0.62746
C75 C -1.19215 -2.69073 0.64967
C76 C -1.23667 -2.69546 0.64804
C77 C -1.24225 -2.65643 0.62808
C78 C -1.20206 -2.61245 0.60931
C79 C -1.15746 -2.60776 0.61016
C80 C -1.15188 -2.64670 0.62954
C81 C -1.09461 -2.67295 0.62675
N104 N -1.10511 -2.63988 0.63081
H112 H -0.91860 -2.63853 0.63694
H113 H -0.98385 -2.71963 0.63216
H114 H -1.06530 -2.73592 0.62720
H37 H -0.46881 -2.40253 0.63792
H38 H -0.53670 -2.25916 0.63118
H39 H -0.46312 -2.25995 0.62869
H40 H -0.53928 -2.41055 0.65226
H41 H -0.61282 -2.41008 0.65448
C42 C -0.35503 -2.30916 0.63487
C43 C -0.30903 -2.29997 0.63226
C47 C -0.39206 -2.35574 0.63480
C48 C -0.44121 -2.36637 0.63699
C49 C -0.53791 -2.29252 0.63527
C50 C -0.49576 -2.29285 0.63377
C51 C -0.49523 -2.33494 0.63903
C52 C -0.53806 -2.37729 0.64674
C53 C -0.58042 -2.37701 0.64815
C54 C -0.58086 -2.33459 0.64215
C55 C -0.62561 -2.33398 0.64310
N57 N -0.45041 -2.33235 0.63714
H112 H -0.36147 -2.28007 0.63694
H113 H -0.28037 -2.26422 0.63216
C44 C -0.29998 -2.33685 0.62955
C45 C -0.33731 -2.38303 0.63005
N46 N -0.38223 -2.39134 0.63265
H59 H -0.27828 -2.46823 0.66856
H61 H -0.41838 -2.62339 0.59311
H62 H -0.42640 -2.55345 0.59505
H63 H -0.29082 -2.41243 0.61814
C75 C -0.30927 -2.50142 0.64967
C76 C -0.30454 -2.54121 0.64804
C77 C -0.34357 -2.58582 0.62808
C78 C -0.38755 -2.58961 0.60931
C79 C -0.39224 -2.54970 0.61016
C80 C -0.35330 -2.50518 0.62954
C81 C -0.32705 -2.42166 0.62675
N104 N -0.36012 -2.46523 0.63081
H114 H -0.26408 -2.32938 0.62720
N58 N -0.66728 -2.37466 0.64312
N56 N -0.29496 -2.62342 0.62743
C74 C -0.33827 -2.62798 0.62746
H60 H -0.27019 -2.53695 0.66367
H37 H -0.59747 -2.06628 0.63792
H38 H -0.74084 -2.27754 0.63118
H39 H -0.74005 -2.20317 0.62869
H40 H -0.58945 -2.12873 0.65226
H41 H -0.58992 -2.20274 0.65448
C42 C -0.69084 -2.04587 0.63487
C43 C -0.70003 -2.00906 0.63226
C47 C -0.64426 -2.03632 0.63480
C48 C -0.63363 -2.07484 0.63699
C49 C -0.70748 -2.24539 0.63527
C50 C -0.70715 -2.20291 0.63377
C51 C -0.66506 -2.16029 0.63903
C52 C -0.62271 -2.16077 0.64674
C53 C -0.62299 -2.20341 0.64815
C54 C -0.66541 -2.24627 0.64215
C55 C -0.66602 -2.29163 0.64310
N57 N -0.66765 -2.11806 0.63714
H112 H -0.71993 -2.08140 0.63694
H113 H -0.73578 -2.01615 0.63216
C44 C -0.66315 -1.96313 0.62955
C45 C -0.61697 -1.95428 0.63005
N46 N -0.60866 -1.99089 0.63265
H59 H -0.53177 -1.81005 0.66856
H61 H -0.37661 -1.79499 0.59311
H62 H -0.44655 -1.87295 0.59505
H63 H -0.58757 -1.87839 0.61814
C75 C -0.49858 -1.80785 0.64967
C76 C -0.45879 -1.76333 0.64804
C77 C -0.41418 -1.75775 0.62808
C78 C -0.41039 -1.79794 0.60931
C79 C -0.45030 -1.84254 0.61016
C80 C -0.49482 -1.84812 0.62954
C81 C -0.57834 -1.90539 0.62675
N104 N -0.53477 -1.89489 0.63081
H114 H -0.67062 -1.93470 0.62720
N58 N -0.62534 -2.29262 0.64312
N56 N -0.37658 -1.67154 0.62743
C74 C -0.37202 -1.71029 0.62746
H60 H -0.46305 -1.73324 0.66367
N56 N -0.37658 -2.67154 0.62743
N56 N 0.62342 -1.67154 0.62743
N56 N 0.67154 -0.70504 0.62743
N56 N -1.29496 -2.62342 0.62743
N56 N -0.29496 -1.62342 0.62743
C74 C -1.37202 -2.71029 0.62746
C74 C -0.28971 -2.66173 0.62746
C74 C 0.71029 -1.66173 0.62746
C74 C -0.33827 -1.62798 0.62746
C74 C 0.66173 -0.62798 0.62746
H64 H -1.79539 -0.92277 0.29901
H65 H -1.86936 -0.92320 0.29927
H66 H -1.94428 -1.07435 0.30232
H67 H -1.86992 -1.07361 0.30200
H68 H -1.73298 -0.93099 0.29526
H69 H -1.54501 -0.92107 0.30753
H70 H -1.46166 -0.71001 0.33334
H71 H -1.53960 -0.77999 0.33225
H72 H -1.47665 -0.86517 0.25868
H73 H -1.39989 -0.79642 0.26268
C82 C -1.95831 -0.99939 0.30120
C83 C -1.82745 -0.95610 0.30017
C84 C -1.87007 -0.95634 0.30040
C85 C -1.91296 -0.99882 0.30139
C86 C -1.91211 -1.04097 0.30212
C87 C -1.86964 -1.04066 0.30195
C88 C -1.82700 -0.99852 0.30090
C89 C -1.74155 -0.96714 0.29756
N90 N -1.65757 -0.94215 0.29799
C91 C -1.70301 -0.97776 0.29800
C92 C -1.71255 -1.02433 0.29884
C93 C -1.67574 -1.03351 0.29991
C94 C -1.62979 -0.99663 0.30030
C95 C -1.62095 -0.95044 0.29913
C96 C -1.57202 -0.91181 0.30058
C97 C -1.46460 -0.74378 0.31723
C98 C -1.50919 -0.78372 0.31685
C99 C -1.51476 -0.82825 0.29767
C100 C -1.47449 -0.83199 0.27728
C101 C -1.42998 -0.79217 0.27844
C102 C -1.42440 -0.74755 0.29823
C103 C -1.37695 -0.70537 0.29864
N105 N -1.95928 -0.95869 0.30115
N106 N -1.78476 -1.00114 0.30028
N107 N -1.56153 -0.86823 0.29731
N108 N -1.37172 -0.66182 0.29868
H115 H -1.74809 -1.05343 0.29859
H116 H -1.68282 -1.06926 0.30064
H117 H -1.60136 -1.00410 0.30152
H68 H -2.06901 -0.80199 0.29526
H69 H -2.07893 -0.62394 0.30753
H71 H -2.22001 -0.75961 0.33225
H72 H -2.13483 -0.61148 0.25868
H73 H -2.20358 -0.60347 0.26268
C89 C -2.03286 -0.77441 0.29756
N90 N -2.05785 -0.71542 0.29799
C91 C -2.02224 -0.72525 0.29800
C95 C -2.04956 -0.67051 0.29913
C96 C -2.08819 -0.66021 0.30058
C97 C -2.25622 -0.72082 0.31723
C98 C -2.21628 -0.72547 0.31685
C99 C -2.17175 -0.68651 0.29767
C100 C -2.16801 -0.64250 0.27728
C101 C -2.20783 -0.63781 0.27844
C102 C -2.25245 -0.67685 0.29823
C103 C -2.29463 -0.67158 0.29864
N107 N -2.13177 -0.69330 0.29731
H66 H -1.92565 -0.86993 0.30232
H67 H -1.92639 -0.79631 0.30200
C82 C -2.00061 -0.95892 0.30120
C85 C -2.00118 -0.91414 0.30139
C86 C -1.95903 -0.87114 0.30212
C87 C -1.95934 -0.82898 0.30195
C88 C -2.00148 -0.82848 0.30090
N106 N -1.99886 -0.78362 0.30028
C92 C -1.97567 -0.68822 0.29884
C93 C -1.96649 -0.64223 0.29991
C94 C -2.00337 -0.63316 0.30030
H115 H -1.94657 -0.69466 0.29859
H116 H -1.93074 -0.61356 0.30064
H117 H -1.99590 -0.59726 0.30152
H70 H -2.28999 -0.75165 0.33334
N108 N -2.33818 -0.70990 0.29868
H64 H -2.07723 -0.87262 0.29901
C83 C -2.04390 -0.87135 0.30017
C84 C -2.04366 -0.91373 0.30040
N105 N -2.04131 -1.00059 0.30115
H65 H -2.07680 -0.94616 0.29927
H68 H -2.19801 -1.26702 0.29526
H69 H -2.37606 -1.45499 0.30753
H71 H -2.24039 -1.46040 0.33225
H72 H -2.38852 -1.52335 0.25868
H73 H -2.39653 -1.60011 0.26268
C89 C -2.22559 -1.25845 0.29756
N90 N -2.28458 -1.34243 0.29799
C91 C -2.27475 -1.29699 0.29800
C95 C -2.32949 -1.37905 0.29913
C96 C -2.33979 -1.42798 0.30058
C97 C -2.27918 -1.53540 0.31723
C98 C -2.27453 -1.49081 0.31685
C99 C -2.31349 -1.48524 0.29767
C100 C -2.35750 -1.52551 0.27728
C101 C -2.36219 -1.57002 0.27844
C102 C -2.32315 -1.57560 0.29823
C103 C -2.32842 -1.62305 0.29864
N107 N -2.30670 -1.43847 0.29731
H66 H -2.13007 -1.05572 0.30232
H67 H -2.20369 -1.13008 0.30200
C82 C -2.04108 -1.04169 0.30120
C85 C -2.08586 -1.08704 0.30139
C86 C -2.12886 -1.08789 0.30212
C87 C -2.17102 -1.13036 0.30195
C88 C -2.17152 -1.17300 0.30090
N106 N -2.21638 -1.21524 0.30028
C92 C -2.31178 -1.28745 0.29884
C93 C -2.35777 -1.32426 0.29991
C94 C -2.36684 -1.37021 0.30030
H115 H -2.30534 -1.25191 0.29859
H116 H -2.38644 -1.31718 0.30064
H117 H -2.40274 -1.39864 0.30152
H70 H -2.24835 -1.53834 0.33334
N108 N -2.29010 -1.62828 0.29868
H64 H -2.12738 -1.20461 0.29901
C83 C -2.12865 -1.17255 0.30017
C84 C -2.08627 -1.12993 0.30040
N105 N -1.99941 -1.04072 0.30115
H65 H -2.05384 -1.13064 0.29927
H64 H -3.07723 -1.87262 0.29901
H65 H -3.07680 -1.94616 0.29927
H66 H -2.92565 -1.86993 0.30232
H67 H -2.92639 -1.79631 0.30200
H68 H -3.06901 -1.80199 0.29526
H69 H -3.07893 -1.62394 0.30753
H70 H -3.28999 -1.75165 0.33334
H71 H -3.22001 -1.75961 0.33225
H72 H -3.13483 -1.61148 0.25868
H73 H -3.20358 -1.60347 0.26268
C82 C -3.00061 -1.95892 0.30120
C83 C -3.04390 -1.87135 0.30017
C84 C -3.04366 -1.91373 0.30040
C85 C -3.00118 -1.91414 0.30139
C86 C -2.95903 -1.87114 0.30212
C87 C -2.95934 -1.82898 0.30195
C88 C -3.00148 -1.82848 0.30090
C89 C -3.03286 -1.77441 0.29756
N90 N -3.05785 -1.71542 0.29799
C91 C -3.02224 -1.72525 0.29800
C92 C -2.97567 -1.68822 0.29884
C93 C -2.96649 -1.64223 0.29991
C94 C -3.00337 -1.63316 0.30030
C95 C -3.04956 -1.67051 0.29913
C96 C -3.08819 -1.66021 0.30058
C97 C -3.25622 -1.72082 0.31723
C98 C -3.21628 -1.72547 0.31685
C99 C -3.17175 -1.68651 0.29767
C100 C -3.16801 -1.64250 0.27728
C101 C -3.20783 -1.63781 0.27844
C102 C -3.25245 -1.67685 0.29823
C103 C -3.29463 -1.67158 0.29864
N105 N -3.04131 -2.00059 0.30115
N106 N -2.99886 -1.78362 0.30028
N107 N -3.13177 -1.69330 0.29731
N108 N -3.33818 -1.70990 0.29868
H115 H -2.94657 -1.69466 0.29859
H116 H -2.93074 -1.61356 0.30064
H117 H -2.99590 -1.59726 0.30152
H68 H -3.19801 -2.26702 0.29526
H69 H -3.37606 -2.45499 0.30753
H71 H -3.24039 -2.46040 0.33225
H72 H -3.38852 -2.52335 0.25868
H73 H -3.39653 -2.60011 0.26268
C89 C -3.22559 -2.25845 0.29756
N90 N -3.28458 -2.34243 0.29799
C91 C -3.27475 -2.29699 0.29800
C95 C -3.32949 -2.37905 0.29913
C96 C -3.33979 -2.42798 0.30058
C97 C -3.27918 -2.53540 0.31723
C98 C -3.27453 -2.49081 0.31685
C99 C -3.31349 -2.48524 0.29767
C100 C -3.35750 -2.52551 0.27728
C101 C -3.36219 -2.57002 0.27844
C102 C -3.32315 -2.57560 0.29823
C103 C -3.32842 -2.62305 0.29864
N107 N -3.30670 -2.43847 0.29731
H66 H -3.13007 -2.05572 0.30232
H67 H -3.20369 -2.13008 0.30200
C82 C -3.04108 -2.04169 0.30120
C85 C -3.08586 -2.08704 0.30139
C86 C -3.12886 -2.08789 0.30212
C87 C -3.17102 -2.13036 0.30195
C88 C -3.17152 -2.17300 0.30090
N106 N -3.21638 -2.21524 0.30028
C92 C -3.31178 -2.28745 0.29884
C93 C -3.35777 -2.32426 0.29991
C94 C -3.36684 -2.37021 0.30030
H115 H -3.30534 -2.25191 0.29859
H116 H -3.38644 -2.31718 0.30064
H117 H -3.40274 -2.39864 0.30152
H70 H -3.24835 -2.53834 0.33334
N108 N -3.29010 -2.62828 0.29868
H64 H -3.12738 -2.20461 0.29901
C83 C -3.12865 -2.17255 0.30017
C84 C -3.08627 -2.12993 0.30040
N105 N -2.99941 -2.04072 0.30115
H65 H -3.05384 -2.13064 0.29927
H68 H -2.73298 -1.93099 0.29526
H69 H -2.54501 -1.92107 0.30753
H71 H -2.53960 -1.77999 0.33225
H72 H -2.47665 -1.86517 0.25868
H73 H -2.39989 -1.79642 0.26268
C89 C -2.74155 -1.96714 0.29756
N90 N -2.65757 -1.94215 0.29799
C91 C -2.70301 -1.97776 0.29800
C95 C -2.62095 -1.95044 0.29913
C96 C -2.57202 -1.91181 0.30058
C97 C -2.46460 -1.74378 0.31723
C98 C -2.50919 -1.78372 0.31685
C99 C -2.51476 -1.82825 0.29767
C100 C -2.47449 -1.83199 0.27728
C101 C -2.42998 -1.79217 0.27844
C102 C -2.42440 -1.74755 0.29823
C103 C -2.37695 -1.70537 0.29864
N107 N -2.56153 -1.86823 0.29731
H66 H -2.94428 -2.07435 0.30232
H67 H -2.86992 -2.07361 0.30200
C82 C -2.95831 -1.99939 0.30120
C85 C -2.91296 -1.99882 0.30139
C86 C -2.91211 -2.04097 0.30212
C87 C -2.86964 -2.04066 0.30195
C88 C -2.82700 -1.99852 0.30090
N106 N -2.78476 -2.00114 0.30028
C92 C -2.71255 -2.02433 0.29884
C93 C -2.67574 -2.03351 0.29991
C94 C -2.62979 -1.99663 0.30030
H115 H -2.74809 -2.05343 0.29859
H116 H -2.68282 -2.06926 0.30064
H117 H -2.60136 -2.00410 0.30152
H70 H -2.46166 -1.71001 0.33334
N108 N -2.37172 -1.66182 0.29868
H64 H -2.79539 -1.92277 0.29901
C83 C -2.82745 -1.95610 0.30017
C84 C -2.87007 -1.95634 0.30040
N105 N -2.95928 -1.95869 0.30115
H65 H -2.86936 -1.92320 0.29927
C103 C -3.37695 -1.70537 0.29864
C103 C -2.37695 -0.70537 0.29864
C103 C -3.29463 -2.67158 0.29864
C103 C -2.29463 -1.67158 0.29864
C103 C -1.32842 -0.62305 0.29864
N108 N -3.37172 -2.66182 0.29868
N108 N -2.33818 -1.70990 0.29868
N108 N -1.33818 -0.70990 0.29868
N108 N -3.29010 -1.62828 0.29868
N108 N -2.29010 -0.62828 0.29868

#END
