# Supplementary material for: Inherited Nitrogen Distribution Control in Covalent Organic Framework Cathodes for Efficient Electrochemical Lithium Recovery via Capacitive Deionization
Source: Adv Sci (Weinh). 2025 Apr 24;12(27):2417140. doi: 10.1002/advs.202417140 (PMC12279164; doi:10.1002/advs.202417140)
Supplement: Supplementary file 2 — Supporting cif [file ADVS-12-2417140-s001.zip › Tab-Bda.cif]

data_Tab-Bda
_audit_creation_date              2024-02-21
_audit_creation_method            'Materials Studio'
_symmetry_space_group_name_H-M    'P1'
_symmetry_Int_Tables_number       1
_symmetry_cell_setting            triclinic
loop_
_symmetry_equiv_pos_as_xyz
  x,y,z
_cell_length_a                    36.0000
_cell_length_b                    36.0000
_cell_length_c                    3.4000
_cell_angle_alpha                 90.0000
_cell_angle_beta                  90.0000
_cell_angle_gamma                 120.0000
loop_
_atom_site_label
_atom_site_type_symbol
_atom_site_fract_x
_atom_site_fract_y
_atom_site_fract_z
_atom_site_U_iso_or_equiv
_atom_site_adp_type
_atom_site_occupancy
C1     C     0.35107   0.71425   0.01886   0.00000  Uiso   1.00
C2     C     0.30740   0.68824   0.01675   0.00000  Uiso   1.00
C3     C     0.28986   0.64483   0.01602   0.00000  Uiso   1.00
C4     C     0.31572   0.62697   0.01739   0.00000  Uiso   1.00
C5     C     0.35940   0.65298   0.01951   0.00000  Uiso   1.00
C6     C     0.37690   0.69665   0.02023   0.00000  Uiso   1.00
C7     C     0.36861   0.75767   0.01959   0.00000  Uiso   1.00
C8     C     0.38523   0.63538   0.02088   0.00000  Uiso   1.00
C9     C     0.24618   0.61882   0.01391   0.00000  Uiso   1.00
C10    C     0.36773   0.59171   0.02015   0.00000  Uiso   1.00
C11    C     0.39355   0.57411   0.02152   0.00000  Uiso   1.00
C12    C     0.43723   0.60012   0.02363   0.00000  Uiso   1.00
C13    C     0.45477   0.64353   0.02436   0.00000  Uiso   1.00
C14    C     0.42890   0.66139   0.02299   0.00000  Uiso   1.00
N15    N     0.46309   0.58226   0.02501   0.00000  Uiso   1.00
C16    C     0.22004   0.63623   0.01252   0.00000  Uiso   1.00
C17    C     0.17668   0.61041   0.01042   0.00000  Uiso   1.00
C18    C     0.15883   0.56680   0.00968   0.00000  Uiso   1.00
C19    C     0.18501   0.54914   0.01107   0.00000  Uiso   1.00
C20    C     0.22837   0.57496   0.01316   0.00000  Uiso   1.00
C21    C     0.41228   0.78368   0.02171   0.00000  Uiso   1.00
C22    C     0.42978   0.82735   0.02243   0.00000  Uiso   1.00
C23    C     0.40396   0.84495   0.02107   0.00000  Uiso   1.00
C24    C     0.36028   0.81894   0.01895   0.00000  Uiso   1.00
C25    C     0.34275   0.77553   0.01822   0.00000  Uiso   1.00
C26    C     0.44556   0.53884   0.02428   0.00000  Uiso   1.00
C27    C     0.47142   0.52099   0.02565   0.00000  Uiso   1.00
C28    C     0.45389   0.47757   0.02492   0.00000  Uiso   1.00
C29    C     0.47975   0.45971   0.02629   0.00000  Uiso   1.00
C30    C     0.52343   0.48572   0.02840   0.00000  Uiso   1.00
C31    C     0.54124   0.52959   0.02915   0.00000  Uiso   1.00
C32    C     0.51510   0.54699   0.02776   0.00000  Uiso   1.00
C33    C     0.54957   0.46831   0.02979   0.00000  Uiso   1.00
N34    N     0.53175   0.42445   0.02905   0.00000  Uiso   1.00
C35    C     0.55790   0.40704   0.03043   0.00000  Uiso   1.00
C36    C     0.54008   0.36318   0.02969   0.00000  Uiso   1.00
C37    C     0.56623   0.34577   0.03107   0.00000  Uiso   1.00
C38    C     0.60959   0.37159   0.03317   0.00000  Uiso   1.00
C39    C     0.62744   0.41519   0.03392   0.00000  Uiso   1.00
C40    C     0.60126   0.43286   0.03253   0.00000  Uiso   1.00
C41    C     0.63577   0.35392   0.03456   0.00000  Uiso   1.00
C42    C     0.61791   0.31031   0.03382   0.00000  Uiso   1.00
C43    C     0.64406   0.29290   0.03520   0.00000  Uiso   1.00
C44    C     0.68774   0.31891   0.03731   0.00000  Uiso   1.00
C45    C     0.70527   0.36233   0.03804   0.00000  Uiso   1.00
C46    C     0.67944   0.37993   0.03667   0.00000  Uiso   1.00
C47    C     0.74895   0.38834   0.04016   0.00000  Uiso   1.00
C48    C     0.62624   0.24904   0.03446   0.00000  Uiso   1.00
C49    C     0.77477   0.37074   0.04153   0.00000  Uiso   1.00
C50    C     0.81845   0.39675   0.04364   0.00000  Uiso   1.00
C51    C     0.83598   0.44016   0.04437   0.00000  Uiso   1.00
C52    C     0.81016   0.45776   0.04300   0.00000  Uiso   1.00
C53    C     0.76648   0.43175   0.04089   0.00000  Uiso   1.00
C54    C     0.58288   0.22322   0.03236   0.00000  Uiso   1.00
C55    C     0.56503   0.17961   0.03162   0.00000  Uiso   1.00
C56    C     0.59121   0.16195   0.03300   0.00000  Uiso   1.00
C57    C     0.63457   0.18777   0.03510   0.00000  Uiso   1.00
C58    C     0.65239   0.23163   0.03584   0.00000  Uiso   1.00
N59    N     0.42145   0.88863   0.02179   0.00000  Uiso   1.00
N60    N     0.11515   0.54080   0.00756   0.00000  Uiso   1.00
N61    N     0.87966   0.46617   0.04649   0.00000  Uiso   1.00
N62    N     0.57336   0.11834   0.03226   0.00000  Uiso   1.00
C63    C     0.90581   0.44876   0.04787   0.00000  Uiso   1.00
C64    C     0.95365   0.47636   0.05379   0.00000  Uiso   1.00
C65    C     0.52968   0.09233   0.03014   0.00000  Uiso   1.00
C66    C     0.08933   0.55839   0.00620   0.00000  Uiso   1.00
C67    C     0.04565   0.53239   0.00408   0.00000  Uiso   1.00
C68    C     0.46513   0.91463   0.02391   0.00000  Uiso   1.00
C69    C     0.48298   0.95824   0.02465   0.00000  Uiso   1.00
C70    C     0.51218   0.04866   0.02942   0.00000  Uiso   1.00
C71    C     0.52634   0.98406   0.02675   0.00000  Uiso   1.00
C72    C     0.45680   0.97591   0.02326   0.00000  Uiso   1.00
C73    C     0.97733   0.45572   0.05291   0.00000  Uiso   1.00
C74    C     0.97338   0.52311   0.04272   0.00000  Uiso   1.00
C75    C     0.46851   0.02265   0.02730   0.00000  Uiso   1.00
C76    C     0.53801   0.03106   0.03079   0.00000  Uiso   1.00
C77    C     0.01982   0.54998   0.00271   0.00000  Uiso   1.00
C78    C     0.02812   0.48897   0.00335   0.00000  Uiso   1.00
loop_
_geom_bond_atom_site_label_1
_geom_bond_atom_site_label_2
_geom_bond_distance
_geom_bond_site_symmetry_2
_ccdc_geom_bond_type
C1     C2      1.370   .     D
C1     C6      1.362   .     S
C1     C7      1.362   .     S
C2     C3      1.362   .     S
C3     C4      1.371   .     D
C3     C9      1.370   .     S
C4     C5      1.370   .     S
C5     C6      1.371   .     D
C5     C8      1.362   .     S
C7     C21     1.370   .     D
C7     C25     1.371   .     S
C8     C10     1.371   .     D
C8     C14     1.370   .     S
C9     C16     1.367   .     D
C9     C20     1.376   .     S
C10    C11     1.362   .     S
C11    C12     1.370   .     D
C12    C13     1.362   .     S
C12    N15     1.371   .     S
C13    C14     1.371   .     D
N15    C26     1.362   .     D
C16    C17     1.360   .     S
C17    C18     1.367   .     D
C18    C19     1.376   .     S
C18    N60     1.370   .     S
C19    C20     1.360   .     D
C21    C22     1.371   .     S
C22    C23     1.362   .     D
C23    C24     1.370   .     S
C23    N59     1.371   .     S
C24    C25     1.362   .     D
C26    C27     1.371   .     S
C27    C28     1.362   .     D
C27    C32     1.370   .     S
C28    C29     1.371   .     S
C29    C30     1.370   .     D
C30    C31     1.376   .     S
C30    C33     1.367   .     S
C31    C32     1.367   .     D
C33    N34     1.376   .     D
N34    C35     1.367   .     S
C35    C36     1.376   .     D
C35    C40     1.360   .     S
C36    C37     1.367   .     S
C37    C38     1.360   .     D
C38    C39     1.367   .     S
C38    C41     1.376   .     S
C39    C40     1.376   .     D
C41    C42     1.367   .     D
C41    C46     1.370   .     S
C42    C43     1.367   .     S
C43    C44     1.370   .     D
C43    C48     1.376   .     S
C44    C45     1.362   .     S
C45    C46     1.362   .     D
C45    C47     1.370   .     S
C47    C49     1.362   .     D
C47    C53     1.362   .     S
C48    C54     1.360   .     D
C48    C58     1.367   .     S
C49    C50     1.370   .     S
C50    C51     1.362   .     D
C51    C52     1.362   .     S
C51    N61     1.370   .     S
C52    C53     1.370   .     D
C54    C55     1.367   .     S
C55    C56     1.376   .     D
C56    C57     1.360   .     S
C56    N62     1.367   .     S
C57    C58     1.376   .     D
N59    C68     1.370   .     D
N60    C66     1.362   .     D
N61    C63     1.367   .     D
N62    C65     1.370   .     D
C63    C64     1.498   .     S
C64    C73     1.383   .     D
C64    C74     1.464   .     S
C65    C70     1.371   .     S
C66    C67     1.370   .     S
C67    C77     1.362   .     S
C67    C78     1.362   .     D
C68    C69     1.367   .     S
C69    C71     1.360   .     D
C69    C72     1.376   .     S
C70    C75     1.370   .     D
C70    C76     1.362   .     S
C71    C76     1.526   1_565 S
C72    C75     1.517   1_565 D
C73    C78     1.617   1_655 S
C74    C77     1.460   1_655 D
C75    C72     1.517   1_545 D
C76    C71     1.526   1_545 S
C77    C74     1.460   1_455 D
C78    C73     1.617   1_455 S
