# Supplementary material for: Inherited Nitrogen Distribution Control in Covalent Organic Framework Cathodes for Efficient Electrochemical Lithium Recovery via Capacitive Deionization
Source: Adv Sci (Weinh). 2025 Apr 24;12(27):2417140. doi: 10.1002/advs.202417140 (PMC12279164; doi:10.1002/advs.202417140)
Supplement: Supplementary file 2 — Supporting cif [file ADVS-12-2417140-s001.zip › Tab-Dfp.cif]

data_Tab-Dfp
_audit_creation_date              2024-02-21
_audit_creation_method            'Materials Studio'
_symmetry_space_group_name_H-M    'P3'
_symmetry_Int_Tables_number       143
_symmetry_cell_setting            trigonal
loop_
_symmetry_equiv_pos_as_xyz
  x,y,z
  -y,x-y,z
  -x+y,-x,z
_cell_length_a                    33.0096
_cell_length_b                    33.0096
_cell_length_c                    10.3970
_cell_angle_alpha                 90.0000
_cell_angle_beta                  90.0000
_cell_angle_gamma                 120.0000
loop_
_atom_site_label
_atom_site_type_symbol
_atom_site_fract_x
_atom_site_fract_y
_atom_site_fract_z
_atom_site_U_iso_or_equiv
_atom_site_adp_type
_atom_site_occupancy
H1     H    -0.87188  -1.07828  -0.03212   0.00000  Uiso   1.00
H2     H    -0.94613  -1.07894  -0.03172   0.00000  Uiso   1.00
H3     H    -0.86952  -0.92582  -0.03489   0.00000  Uiso   1.00
H4     H    -0.79648  -0.92737  -0.03504   0.00000  Uiso   1.00
H5     H    -0.80125  -1.06931  -0.02731   0.00000  Uiso   1.00
H6     H    -0.62288  -1.07814  -0.04197   0.00000  Uiso   1.00
H7     H    -0.75199  -1.28984  -0.03984   0.00000  Uiso   1.00
H8     H    -0.75947  -1.21963  -0.04041   0.00000  Uiso   1.00
H9     H    -0.60940  -1.13393  -0.00588   0.00000  Uiso   1.00
H10    H    -0.60199  -1.20296  -0.00748   0.00000  Uiso   1.00
C11    C    -0.95890  -1.00050  -0.03369   0.00000  Uiso   1.00
C12    C    -0.87112  -1.04519  -0.03310   0.00000  Uiso   1.00
C13    C    -0.91376  -1.04575  -0.03306   0.00000  Uiso   1.00
C14    C    -0.91425  -1.00108  -0.03400   0.00000  Uiso   1.00
C15    C    -0.87111  -0.95939  -0.03478   0.00000  Uiso   1.00
C16    C    -0.82922  -0.96025  -0.03486   0.00000  Uiso   1.00
C17    C    -0.82857  -1.00239  -0.03397   0.00000  Uiso   1.00
C18    C    -0.77391  -1.03307  -0.03072   0.00000  Uiso   1.00
N19    N    -0.71458  -1.05751  -0.03125   0.00000  Uiso   1.00
C20    C    -0.72466  -1.02209  -0.03202   0.00000  Uiso   1.00
C21    C    -0.68784  -0.97544  -0.03434   0.00000  Uiso   1.00
C22    C    -0.64175  -0.96600  -0.03613   0.00000  Uiso   1.00
C23    C    -0.63242  -1.00271  -0.03583   0.00000  Uiso   1.00
C24    C    -0.66959  -1.04898  -0.03313   0.00000  Uiso   1.00
C25    C    -0.65913  -1.08748  -0.03348   0.00000  Uiso   1.00
C26    C    -0.72063  -1.25592  -0.03246   0.00000  Uiso   1.00
C27    C    -0.72502  -1.21584  -0.03290   0.00000  Uiso   1.00
C28    C    -0.68548  -1.17112  -0.02488   0.00000  Uiso   1.00
C29    C    -0.64106  -1.16730  -0.01479   0.00000  Uiso   1.00
C30    C    -0.63666  -1.20729  -0.01481   0.00000  Uiso   1.00
C31    C    -0.67632  -1.25212  -0.02371   0.00000  Uiso   1.00
C32    C    -0.67132  -1.29447  -0.02389   0.00000  Uiso   1.00
N33    N    -1.00047  -1.04126  -0.03364   0.00000  Uiso   1.00
N34    N    -0.78352  -0.99934  -0.03390   0.00000  Uiso   1.00
N35    N    -0.69209  -1.13103  -0.02607   0.00000  Uiso   1.00
N36    C    -0.62814  -1.29021  -0.02395   0.00000  Uiso   1.00
H109   H    -0.69451  -0.94649  -0.03469   0.00000  Uiso   1.00
H110   H    -0.61322  -0.93019  -0.03800   0.00000  Uiso   1.00
H111   H    -0.59647  -0.99506  -0.03760   0.00000  Uiso   1.00
H37    H     0.40253  -1.06628   0.63792   0.00000  Uiso   1.00
H38    H     0.25916  -1.27754   0.63118   0.00000  Uiso   1.00
H39    H     0.25995  -1.20317   0.62869   0.00000  Uiso   1.00
H40    H     0.41055  -1.12873   0.65226   0.00000  Uiso   1.00
H41    H     0.41008  -1.20274   0.65448   0.00000  Uiso   1.00
C42    C     0.30916  -1.04587   0.63487   0.00000  Uiso   1.00
C43    C     0.29997  -1.00906   0.63226   0.00000  Uiso   1.00
C44    C     0.33685  -0.96313   0.62955   0.00000  Uiso   1.00
C45    C     0.38303  -0.95428   0.63005   0.00000  Uiso   1.00
N46    N     0.39134  -0.99089   0.63265   0.00000  Uiso   1.00
C47    C     0.35574  -1.03632   0.63480   0.00000  Uiso   1.00
C48    C     0.36637  -1.07484   0.63699   0.00000  Uiso   1.00
C49    C     0.29252  -1.24539   0.63527   0.00000  Uiso   1.00
C50    C     0.29285  -1.20291   0.63377   0.00000  Uiso   1.00
C51    C     0.33494  -1.16029   0.63903   0.00000  Uiso   1.00
C52    C     0.37729  -1.16077   0.64674   0.00000  Uiso   1.00
C53    C     0.37701  -1.20341   0.64815   0.00000  Uiso   1.00
C54    C     0.33459  -1.24627   0.64215   0.00000  Uiso   1.00
C55    C     0.33398  -1.29163   0.64310   0.00000  Uiso   1.00
N56    C     0.62342  -0.67154   0.62743   0.00000  Uiso   1.00
N57    N     0.33235  -1.11806   0.63714   0.00000  Uiso   1.00
N58    C     0.37466  -1.29262   0.64312   0.00000  Uiso   1.00
H59    H     0.46823  -0.81005   0.66856   0.00000  Uiso   1.00
H60    H     0.53695  -0.73324   0.66367   0.00000  Uiso   1.00
H61    H     0.62339  -0.79499   0.59311   0.00000  Uiso   1.00
H62    H     0.55345  -0.87295   0.59505   0.00000  Uiso   1.00
H63    H     0.41243  -0.87839   0.61814   0.00000  Uiso   1.00
C74    C     0.62798  -0.71029   0.62746   0.00000  Uiso   1.00
C75    C     0.50142  -0.80785   0.64967   0.00000  Uiso   1.00
C76    C     0.54121  -0.76333   0.64804   0.00000  Uiso   1.00
C77    C     0.58582  -0.75775   0.62808   0.00000  Uiso   1.00
C78    C     0.58961  -0.79794   0.60931   0.00000  Uiso   1.00
C79    C     0.54970  -0.84254   0.61016   0.00000  Uiso   1.00
C80    C     0.50518  -0.84812   0.62954   0.00000  Uiso   1.00
C81    C     0.42166  -0.90539   0.62675   0.00000  Uiso   1.00
N104   N     0.46523  -0.89489   0.63081   0.00000  Uiso   1.00
H112   H     0.28007  -1.08140   0.63694   0.00000  Uiso   1.00
H113   H     0.26422  -1.01615   0.63216   0.00000  Uiso   1.00
H114   H     0.32938  -0.93470   0.62720   0.00000  Uiso   1.00
H64    H    -1.79539  -0.92277   0.29901   0.00000  Uiso   1.00
H65    H    -1.86936  -0.92320   0.29927   0.00000  Uiso   1.00
H66    H    -1.94428  -1.07435   0.30232   0.00000  Uiso   1.00
H67    H    -1.86992  -1.07361   0.30200   0.00000  Uiso   1.00
H68    H    -1.73298  -0.93099   0.29526   0.00000  Uiso   1.00
H69    H    -1.54501  -0.92107   0.30753   0.00000  Uiso   1.00
H70    H    -1.46166  -0.71001   0.33334   0.00000  Uiso   1.00
H71    H    -1.53960  -0.77999   0.33225   0.00000  Uiso   1.00
H72    H    -1.47665  -0.86517   0.25868   0.00000  Uiso   1.00
H73    H    -1.39989  -0.79642   0.26268   0.00000  Uiso   1.00
C82    C    -1.95831  -0.99939   0.30120   0.00000  Uiso   1.00
C83    C    -1.82745  -0.95610   0.30017   0.00000  Uiso   1.00
C84    C    -1.87007  -0.95634   0.30040   0.00000  Uiso   1.00
C85    C    -1.91296  -0.99882   0.30139   0.00000  Uiso   1.00
C86    C    -1.91211  -1.04097   0.30212   0.00000  Uiso   1.00
C87    C    -1.86964  -1.04066   0.30195   0.00000  Uiso   1.00
C88    C    -1.82700  -0.99852   0.30090   0.00000  Uiso   1.00
C89    C    -1.74155  -0.96714   0.29756   0.00000  Uiso   1.00
N90    N    -1.65757  -0.94215   0.29799   0.00000  Uiso   1.00
C91    C    -1.70301  -0.97776   0.29800   0.00000  Uiso   1.00
C92    C    -1.71255  -1.02433   0.29884   0.00000  Uiso   1.00
C93    C    -1.67574  -1.03351   0.29991   0.00000  Uiso   1.00
C94    C    -1.62979  -0.99663   0.30030   0.00000  Uiso   1.00
C95    C    -1.62095  -0.95044   0.29913   0.00000  Uiso   1.00
C96    C    -1.57202  -0.91181   0.30058   0.00000  Uiso   1.00
C97    C    -1.46460  -0.74378   0.31723   0.00000  Uiso   1.00
C98    C    -1.50919  -0.78372   0.31685   0.00000  Uiso   1.00
C99    C    -1.51476  -0.82825   0.29767   0.00000  Uiso   1.00
C100   C    -1.47449  -0.83199   0.27728   0.00000  Uiso   1.00
C101   C    -1.42998  -0.79217   0.27844   0.00000  Uiso   1.00
C102   C    -1.42440  -0.74755   0.29823   0.00000  Uiso   1.00
C103   C    -1.37695  -0.70537   0.29864   0.00000  Uiso   1.00
N105   N    -1.95928  -0.95869   0.30115   0.00000  Uiso   1.00
N106   N    -1.78476  -1.00114   0.30028   0.00000  Uiso   1.00
N107   N    -1.56153  -0.86823   0.29731   0.00000  Uiso   1.00
N108   C    -1.37172  -0.66182   0.29868   0.00000  Uiso   1.00
H115   H    -1.74809  -1.05343   0.29859   0.00000  Uiso   1.00
H116   H    -1.68282  -1.06926   0.30064   0.00000  Uiso   1.00
H117   H    -1.60136  -1.00410   0.30152   0.00000  Uiso   1.00
loop_
_geom_bond_atom_site_label_1
_geom_bond_atom_site_label_2
_geom_bond_distance
_geom_bond_site_symmetry_2
_ccdc_geom_bond_type
H1     C12     1.080   .     S
H2     C13     1.082   .     S
H3     C15     1.083   .     S
H4     C16     1.083   .     S
H5     C18     1.080   .     S
H6     C25     1.080   .     S
H7     C26     1.083   .     S
H8     C27     1.083   .     S
H9     C29     1.078   .     S
H10    C30     1.083   .     S
C11    C14     1.484   .     S
C11    N33     1.359   .     D
C11    N33     1.360   2_345 S
C12    C13     1.398   .     S
C12    C17     1.409   .     D
C13    C14     1.483   .     D
C14    C15     1.401   .     S
C15    C16     1.397   .     D
C16    C17     1.402   .     S
C17    N34     1.439   .     S
C18    C20     1.478   .     S
C18    N34     1.302   .     D
N19    C20     1.366   .     D
N19    C24     1.366   .     S
C20    C21     1.406   .     S
C21    C22     1.392   .     D
C21    H109    1.083   .     S
C22    C23     1.392   .     S
C22    H110    1.082   .     S
C23    C24     1.402   .     D
C23    H111    1.083   .     S
C24    C25     1.474   .     S
C25    N35     1.301   .     D
C26    C27     1.401   .     S
C26    C31     1.407   .     D
C27    C28     1.401   .     D
C28    C29     1.411   .     S
C28    N35     1.445   .     S
C29    C30     1.398   .     D
C30    C31     1.405   .     S
C31    C32     1.487   .     S
C32    N36     1.361   .     D
C32    N36     1.360   2_335 S
N33    C11     1.360   3_435 S
N36    C32     1.360   3_535 S
H37    C48     1.080   .     S
H38    C49     1.083   .     S
H39    C50     1.083   .     S
H40    C52     1.080   .     S
H41    C53     1.083   .     S
C42    C43     1.392   .     S
C42    C47     1.407   .     D
C42    H112    1.083   .     S
C43    C44     1.391   .     D
C43    H113    1.082   .     S
C44    C45     1.401   .     S
C44    H114    1.083   .     S
C45    N46     1.367   .     D
C45    C81     1.474   .     S
N46    C47     1.367   .     S
C47    C48     1.479   .     S
C48    N57     1.302   .     D
C49    C50     1.397   .     S
C49    C54     1.405   .     D
C50    C51     1.399   .     D
C51    C52     1.408   .     S
C51    N57     1.439   .     S
C52    C53     1.403   .     D
C53    C54     1.409   .     S
C54    C55     1.487   .     S
C55    N58     1.359   .     D
C55    N58     1.361   2_425 S
N56    C74     1.361   .     D
N56    C74     1.360   3_755 S
N58    C55     1.361   3_745 S
H59    C75     1.079   .     S
H60    C76     1.083   .     S
H61    C78     1.083   .     S
H62    C79     1.083   .     S
H63    C81     1.080   .     S
C74    C77     1.487   .     S
C74    N56     1.360   2_535 S
C75    C76     1.398   .     S
C75    C80     1.411   .     D
C76    C77     1.405   .     D
C77    C78     1.407   .     S
C78    C79     1.401   .     D
C79    C80     1.401   .     S
C80    N104    1.445   .     S
C81    N104    1.301   .     D
H64    C83     1.080   .     S
H65    C84     1.082   .     S
H66    C86     1.082   .     S
H67    C87     1.083   .     S
H68    C89     1.080   .     S
H69    C96     1.080   .     S
H70    C97     1.083   .     S
H71    C98     1.083   .     S
H72    C100    1.079   .     S
H73    C101    1.083   .     S
C82    C85     1.488   .     S
C82    N105    1.360   .     D
C82    N105    1.361   3_225 S
C83    C84     1.403   .     S
C83    C88     1.408   .     D
C84    C85     1.409   .     D
C85    C86     1.406   .     S
C86    C87     1.397   .     D
C87    C88     1.399   .     S
C88    N106    1.440   .     S
C89    C91     1.479   .     S
C89    N106    1.302   .     D
N90    C91     1.367   .     D
N90    C95     1.366   .     S
C91    C92     1.407   .     S
C92    C93     1.392   .     D
C92    H115    1.083   .     S
C93    C94     1.391   .     S
C93    H116    1.082   .     S
C94    C95     1.402   .     D
C94    H117    1.083   .     S
C95    C96     1.475   .     S
C96    N107    1.301   .     D
C97    C98     1.401   .     S
C97    C102    1.407   .     D
C98    C99     1.401   .     D
C99    C100    1.411   .     S
C99    N107    1.445   .     S
C100   C101    1.398   .     D
C101   C102    1.405   .     S
C102   C103    1.487   .     S
C103   N108    1.359   .     D
C103   N108    1.361   2_355 S
N105   C82     1.361   2_255 S
N108   C103    1.361   3_335 S
