# Supplementary material for: Inherited Nitrogen Distribution Control in Covalent Organic Framework Cathodes for Efficient Electrochemical Lithium Recovery via Capacitive Deionization
Source: Adv Sci (Weinh). 2025 Apr 24;12(27):2417140. doi: 10.1002/advs.202417140 (PMC12279164; doi:10.1002/advs.202417140)
Supplement: Supplementary file 2 — Supporting cif [file ADVS-12-2417140-s001.zip › Tfb-Pda.cif]

data_TpPa-1
_audit_creation_date              2025-02-01
_audit_creation_method            'Materials Studio'
_symmetry_space_group_name_H-M    'P6/M'
_symmetry_Int_Tables_number       175
_symmetry_cell_setting            hexagonal
loop_
_symmetry_equiv_pos_as_xyz
  x,y,z
  -y,x-y,z
  -x+y,-x,z
  -x,-y,z
  y,-x+y,z
  x-y,x,z
  -x,-y,-z
  y,-x+y,-z
  x-y,x,-z
  x,y,-z
  -y,x-y,-z
  -x+y,-x,-z
_cell_length_a                    22.5560
_cell_length_b                    22.5560
_cell_length_c                    3.4000
_cell_angle_alpha                 90.0000
_cell_angle_beta                  90.0000
_cell_angle_gamma                 120.0000
loop_
_atom_site_label
_atom_site_type_symbol
_atom_site_fract_x
_atom_site_fract_y
_atom_site_fract_z
_atom_site_U_iso_or_equiv
_atom_site_adp_type
_atom_site_occupancy
N      N     0.41129   0.55212   0.50000   0.05000  Uiso   1.00
C      C     0.30695   0.59146   0.50000   0.05000  Uiso   1.00
C1     C     0.38113   0.64063   0.50000   0.05000  Uiso   1.00
C5     C     0.42797   0.61784   0.50000   0.05000  Uiso   1.00
C6     C     0.45481   0.52704   0.50000   0.05000  Uiso   1.00
C7     C     0.42936   0.45590   0.50000   0.05000  Uiso   1.00
C8     C     0.52674   0.57065   0.50000   0.05000  Uiso   1.00
loop_
_geom_bond_atom_site_label_1
_geom_bond_atom_site_label_2
_geom_bond_distance
_geom_bond_site_symmetry_2
_ccdc_geom_bond_type
N      C5      1.335   .     D
N      C6      1.356   .     S
C      C1      1.474   .     A
C      C1      1.480   3_565 A
C1     C5      1.387   .     S
C1     C       1.480   2_665 A
C6     C8      1.416   .     A
C6     C7      1.408   .     A
C7     C8      1.390   4_665 A
C8     C7      1.390   4_665 A
